# Supplementary material for: A Highly Active Chimeric Lysin with a Calcium-Enhanced Bactericidal Activity against Staphylococcus aureus In Vitro and In Vivo
Source: Antibiotics (Basel). 2021 Apr 19;10(4):461. doi: 10.3390/antibiotics10040461 (PMC8074178; doi:10.3390/antibiotics10040461)
Supplement: Supplementary file 1 [file antibiotics-10-00461-s001.zip]

Archive with 1 entries (1 files):
- antibiotics-1174246-supple.pdf
